# Supplementary material for: Ionic Route to Atmospheric Relevant HO2 and Protonated Formaldehyde from Methanol Cation and O2
Source: Molecules. 2024 Mar 27;29(7):1484. doi: 10.3390/molecules29071484 (PMC11013456; doi:10.3390/molecules29071484)
Supplement: Supplementary file 1 [file molecules-29-01484-s001.zip]

Archive with 1 entries (1 files):
- molecules-2895454-supplementary.pdf
